# Supplementary material for: Sulfotransferase SULT1A1 Arg213His Polymorphism with Cancer Risk: A Meta-Analysis of 53 Case-Control Studies
Source: PLoS One. 2014 Sep 16;9(9):e106774. doi: 10.1371/journal.pone.0106774 (PMC4165769; doi:10.1371/journal.pone.0106774)
Supplement: Excluded list S1 — Excluded studies list with reasons. (XLS) [file pone.0106774.s005.xls]

## Sheet: Not reach HWE
Excluded Studies List
18 articles (21 studies) don't reach HWE
Study	Year	Cancer type	Ethnic	Country	Sample TIME	Genotyping method	Control information	DNA source	Case_GG	Case_GA	Case_AA	Ctrl_GG	Ctrl_GA	Ctrl_AA	PWE
Choi	2005	breast	East Asians	Korea	1995 -2003	TaqMan	hospital (non-cancer)	blood	796	190	0	830	215	0	0.00021
Chung	2009	oral	East Asians	China	1999.3- 2001.12	direct sequence	population(healthy)	blood	149	11	0	193	22	3	0.02
Chung	2013	urothelial	East Asians	China	2007.9-2011.10	PCR-RFLP	population(healthy)	blood	168	19	4	315	44	5	0.02
Dandara(B)	2006	esophageal	African	South Africa	1997-2003	PCR-RFLP	population(health)	blood	67	30	45	80	57	35	0.00015
Dandara(M)	2006	esophageal	Mixed	South Africa	1997-2003	PCR-RFLP	population(health)	blood	48	17	29	52	29	13	0.01
Gulyaeva(B)	2008	breast	Caucasian	Russia		PCR-RFLP	hospital	blood	23	40	19	63	61	56	1.6e-05
Gulyaeva(E)	2008	Endometrial	Caucasian	Russia		PCR-RFLP	hospital	blood	48	60	54	63	61	56	1.6e-05
Gulyaeva(O)	2008	ovary	Caucasian	Russia		PCR-RFLP	hospital	blood	45	30	21	63	61	56	1.6e-05
Hu	2006	breast	East Asians	China	2002.2-2003.1	PCR-RFLP	hospital (non-cancer)	blood	160	41	8	355	61	10	0.00053
Landi	2005	colorectal	Caucasian	Spain	1996.1-1998.12	oligonucleotide micro-array，APEX	hospital	blood	202	126	33	180	108	32	0.01
Lee	2012	breast	Mixed	China	2007.5-2009.7	direct sequence	population (healthy)	blood	300	83	17	310	78	12	0.013
Mikhailova	2006	ovarian and endometrial	Caucasian	Russia		PCR-RFLP	population (healthy)	buccal epithelium	68	70	28	60	60	50	0.00014
Pachouri	2006	lung	India	Indian		PCR-RFLP	population(healthy)	blood	42	49	12	44	69	9	0.01
Sellers(B)	2005	ovary	African				population（health clinic）	blood	15	21	0	25	28	0	0.009
Sterjev	2005	colorectal	Caucasian	Macedonia		PCR-RFLP	population (healthy)	blood，tissue	54	38	8	87	79	34	0.03
TAO	2012	breast	East Asians	China	2007.5-2009.7	direct sequence	hospital	blood	300	83	17	310	78	12	0.01
Suzuki	2008	pancreatic	Mixed	USA	2000-2006	PCR-RFLP	population (healthy)	blood	248	368	33	228	321	36	2.7e-08
Tiemersma	2004	colorectal	Caucasian	Netherlands	1997.6-2000.6	PCR-RFLP	hospital	blood	149	161	39	159	147	56	0.03
Yang	2005	breast	East Asians	China	1996-1998	MALDI-TOFMS	population	buffy coat fractions	921	181	0	977	170	0	0.007
ZHANG	2012	ovary	East Asians	China	2009.3-2010.6	ASA － PCR	population (healthy)	blood	70	18	9	78	11	3	0.006
zhou	2010	Breast	East Asians	China	2009.4-8	ASA － PCR	population (healthy)	blood	104	48	8	150	41	9	0.009

## Sheet: No available data
25 articles have no available data or repeated data
Study	Year	Cancer type	Ethnic	Country	Sample TIME	Genotyping method	Control information	DNA source	Reason of excluding
Barbir	2012	colorectal adenoma	Heidelberg	European	1994-2005	MALDI-TOF MS	population(non-cancer)	buffy coats	They didn't genotype
Bardakci	2008	brain		Turkey	2002-2005	PCR-RFLP	hospital (non-cancer)	blood	This study has only two genotypes
Boccia	2005	gastric	Caucasian	Italy	1999.11.1-2005.2.28	PCR-RFLP	hospital (non-cancer)	blood	Repeated with the study of 2007
Cotterchio	2008	colorectal		Canada	1997.7.1- 2000.6.30	TaqMan	population	blood	Repeated with Cleary's study
Covolo	2008	Bladder	Caucasian	Italy	1997.7-2000.12	PCR-RFLP			This study has only two genotypes
Dalhoff	2005	breast							It is review
Figueroa 不相关文献	2008	Bladder		Spain		TaqMan	hospital（patient）	blood	Unrelated article
Fortuny 没有基因型	2006	bladder		Spain	1997.5-2000.12	http://snp500cancer.nci.nih.gov.	hospital（patient）	blood	No available genotyping data
Han	2004	breast	East Asians	China	2002.1-2003.2	PCR-RFLP	hospital (non-cancer)	blood	Repeated with Hu's study
Han	2005	breast	East Asians	China	2002.2-2003.1	PCR-RFLP	hospital (non-cancer)	blood	Repeated with Hu's study
Kellen	2006	bladder							No data in cases
Kellen	2007	bladder							No available genotyping data
Kotnis	2008	tobacco-related		India	1996	PCR-RFLP	hospital (non-cancer)	blood/mouthwash	Repeated with the study of 2012
Koutros	2010	prostate						UADT	No available genotyping data
Moreno	2005	colorectal		Spain	1996.1-1998.12	PCR-RFLP	hospital	blood	Repeated with Landi's study
O'Mara	2011	endometrial							Unrelated article
Peng	2003	HCC	Chinese	Taiwan		PCR-RFLP	population (healthy)	blood	No available genotyping data
Rebbeck	2006	endometrial	MIXED	USA		pyrosequencing assay,	population	buccal epithelium	No available genotyping data
Rebbeck	2007	breast	MIXED	USA	1999.7-2002.6	pyrosequencing-based assay.	population	buccal epithelium European Americans	No available genotyping data
Rebbeck	2010			USA		Taqman		blood	Not about cancer
Reding	2012	breast							No available genotyping data
Tao	2012	breast		China	2007.5-2009.7	sequencing	population (healthy)	NR	No available genotyping data
Chen	2006	colorectal		China	1990.5-2002.9	PCR-RFLP	population	blood 结直肠癌	Repeated with the study of Chen at 2006
Gaustadnes	2006	colorectal	Caucasians	Denmark		SNaPshotTM	population(non-cancer)	tissue	No available genotyping data
Le Marchand 排除	2005	breast	Japanese, White, African American,	US				blood	It's cohort study, not case-control study
